# Supplementary material for: Plasma and urine biomarkers in acute viral hepatitis E
Source: Proteome Sci. 2009 Oct 27;7:39. doi: 10.1186/1477-5956-7-39 (PMC2773234; doi:10.1186/1477-5956-7-39)
Supplement: Additional file 1 — The table shows protein identification and database search parameters for the plasma and urine proteins. [file 1477-5956-7-39-S1.XLS]

## Sheet: Plasma Proteins
Protein id and Name	Enz specificity	Taxonomy	Fixed Modification	Variable Modification	Mass tolerance for precursor ion	Mass tolerance for fragment ion	No. Of protein entries in the database actually searched	cut off score	p<0.05	MS/LC-MS/MS-MS	Masscot Score	Expect	No. Of missed cleavages	No. Of peptides matched	FDR
P1 Lipocalin/ Plasma Retinol Binding Protein	Trypsin	Homo sapiens (human	Carbamidomethyl (C)	Oxidation (M)	± 100 ppm	± 0.8 Da	24, out of which 14 selected for scoring	64	Yes	MS	97	2.8e-05	1	6
P2 Transthyretin (prealbumin)	Trypsin	Homo sapiens (human	Carbamidomethyl (C)	Oxidation (M)	± 50 ppm	± 0.8 Da	100	64	Yes	MS	87	0.00028	1	8
NG-3 Transthyretin precursor Interleukin 6 signal transducer isoform 1 precursor Sequence 17 from patent EP1229047 unnamed protein product HS422F24 chromosome 6 orf1	Trypsin	Homo sapiens (human	Carbamidomethyl (C)	Oxidation (M)	± 2 Da	± 0.8 Da	249	39	Yes	LC-MS	76	1.7e-05	1	1	0
NG-4 Transthyretin (prealbumin) precursor Annexin A2 (Annexin II) (Lipocortin II) (Calpactin I Heavy Chain) Possible J56 gene segment (fragment)	Trypsin	Homo sapiens (human	Carbamidomethyl (C)	Oxidation (M)	± 2 Da	± 0.8 Da	250	40	Yes	LC-MS	65	0.00023	1	1	0
P3 Fibrinogen B chain	Trypsin	Homo sapiens (human	Carbamidomethyl (C)		± 100 ppm		19, out of which 16 are selected for scoring	64	Yes	MS	84	0.00056	1	7
P4 Alpha-2-HS glycoprotein Cystatin C	Trypsin	Homo sapiens (human	Carbamidomethyl (C)	Oxidation (M)	± 100 ppm	± 1 Da		64	Yes	MS-MS	177	0.0000000000003/ 1.9e-13	1	1	0
P5 HP-Protein Haptoglobin	Trypsin	Homo sapiens (human	Carbamidomethyl (C)	Oxidation (M)	± 100 ppm		12, out of which 10 selected for scoring	64	Yes	MS	69	0.019	1	5
P6 Beta-2 glycoprotein1	Trypsin	Homo sapiens (human	Carbamidomethyl (C)	Oxidation (M)	± 50 ppm		26, out of which 20 selected for scoring	64	Yes	MS	64	0.054	1	5
P8 Alpha 1 acid glycoprotein precursor 2 Alpha 1 acid glycoprotein precursor 1	Trypsin	Homo sapiens (human	Carbamidomethyl (C)	Oxidation (M)	± 100 ppm	± 1 Da	41	31	Yes	MS-MS	81/60	0.00011	1	1	0
P9 Fibrinogen A chain B chain	Trypsin	Homo sapiens (human	Carbamidomethyl (C)	Oxidation (M)	± 100 ppm		40, out of which 24 selected for scoring	64	Yes	MS	178	2.3e-13	1	15
P10 Hemopexin	Trypsin	Homo sapiens (human	Carbamidomethyl (C)	Oxidation (M)	± 100 ppm		87, out of which 54 selected for scoring	64	Yes	MS	112	9.3e-07	1	13
P11 Apolipoprotein A1	Trypsin	Homo sapiens (human	Carbamidomethyl (C)	Oxidation (M)	± 100 ppm		42, out of which 34 selected for scoring	64	Yes	MS	190	1.5e-14	1	16	0
NG-1 Apolipoprotein A1 precursor	Trypsin	Homo sapiens (human	Carbamidomethyl (C)	Oxidation (M)	± 2 Da	± 0.8 Da	249	41	Yes	LC-MS	238	0.0054	1	4	0
P12 Fibrinogen gamma- A chain precursor Fibrinogen gamma- B chain precursor	Trypsin	Homo sapiens (human	Carbamidomethyl (C)	Oxidation (M)	± 100 ppm		55 out of which 45 selected for scoring	64	Yes	MS	93	6.9e-05	1	11
P13 Tau Tubulin Kinase Hypothetical protein DKFZp686J1375	Trypsin	Homo sapiens (human	Carbamidomethyl (C)	Oxidation (M)	± 2 Da	± 0.8 Da	249	42	Yes	LC-MS	61	0.00067	1	2
P15 Serum Amyloid P Precursor	Trypsin	Homo sapiens (human	Carbamidomethyl (C)	Oxidation (M)	± 2 Da	± 0.8 Da	57	42	Yes	LC-MS	354	2e-05	1	9	0
NG-2 Vitamin D Binding Protein	Trypsin	Homo sapiens (human	Carbamidomethyl (C)		± 100 ppm		16	64	Yes	MS	61	0.12	1	5

## Sheet: Urine Proteins
Protein id and Name	Enz specificity	Taxonomy	Fixed Modification	Variable Modification	Mass tolerance for precursor ion	Mass tolerance for fragment ion	No. Of protein entries in the database actually searched	cut off score	p<0.05	MS/LC-MS/MS-MS	Masscot Score	Expect	No. Of missed cleavages	No. Of peptides matched	FDR
U1 Prostaglandin D2 synthase 21kDa (Brain)	Trypsin	Homo sapiens (human	Carbamidomethyl (C)	Oxidation (M)	± 2 Da	± 0.8 Da	515	40	Yes	LC-MS	91	2.2e-06	1	4	0
U2 Zinc alpha 2 glycoprotein chain A Alpha 1 type I collagen, preprotein	Trypsin	Homo sapiens (human	Carbamidomethyl (C)	Oxidation (M)	± 2 Da	± 0.8 Da	483	41	Yes	LC-MS	124	0.027	1	3	0
U3 Zinc alpha 2 glycoprotein chain A	Trypsin	Homo sapiens (human	Carbamidomethyl (C)	Oxidation (M)	± 2 Da	± 0.8 Da	399	39	Yes	LC-MS	40	0.071	1	1
U4 Zinc alpha 2 glycoprotein chain A	Trypsin	Homo sapiens (human	Carbamidomethyl (C),Carbamyl (K)	Oxidation (M)	± 2 Da	± 0.8 Da	571	40	Yes	LC-MS	52	0.0064	1	1	0
U5 KIAA0216 splice variant 1	Trypsin	Homo sapiens (human	Carbamidomethyl (C)	Oxidation (M)	± 2 Da	± 0.8 Da	510	41	Yes	LC-MS	52		1	4
U6 Membrane associated guanylate kinase 2 ODF2 protein	Trypsin	Homo sapiens (human	Carbamidomethyl (C)	Oxidation (M)	± 2 Da	± 0.8 Da	674	41	Yes	LC-MS	47		1	4
U7 FLJ00133 fragment	Trypsin	Homo sapiens (human	Carbamidomethyl (C)	Oxidation (M)	± 2 Da	± 0.8 Da	701	41	Yes	LC-MS	53		1	3
U8 Serum albumin	Trypsin	Homo sapiens (human	Carbamidomethyl (C)	Oxidation (M)	± 2 Da	± 0.8 Da	869	41	Yes	MS-MS	619	0.00018	1	25	0
U9 Serum albumin	Trypsin	Homo sapiens (human	Carbamidomethyl (C)	Oxidation (M)	± 2 Da	± 0.8 Da	705	42	Yes	MS-MS	87	0.0088	1	3	0
U10 N2B-Titin Isoform RasGAP-activating-like protein 1 variant	Trypsin	Homo sapiens (human	Carbamidomethyl (C)	Oxidation (M)	± 2 Da	± 0.8 Da	575	41	Yes	LC-MS	43		1	11
U11 Alpha-1 microglobulin/ inter alpha trypsin inhibitor precursor	Trypsin	Homo sapiens (human	Carbamidomethyl (C)	Oxidation (M)	± 2 Da	± 0.8 Da	604	41	Yes	LC-MS	212	0.00014	1	11	0
U12 Alpha-1 microglobulin/ inter alpha trypsin inhibitor precursor	Trypsin	Homo sapiens (human	Carbamidomethyl (C)	Oxidation (M)	± 2 Da	± 0.8 Da	378	41	Yes	LC-MS	103	0.0058	1	3	0
U13 Alpha-1 microglobulin/ inter alpha trypsin inhibitor precursor	Trypsin	Homo sapiens (human	Carbamidomethyl (C)	Oxidation (M)	± 2 Da	± 0.8 Da	556	41	Yes	LC-MS	225	4.4e-005	1	9	0
